# Supplementary material for: Effects of In Vitro Fermented Pleurotus eryngii on Intestinal Barrier Integrity and Immunomodulation in a Lipopolysaccharide-Induced Colonic Model
Source: Biomedicines. 2025 Feb 11;13(2):430. doi: 10.3390/biomedicines13020430 (PMC11853518; doi:10.3390/biomedicines13020430)
Supplement: Supplementary file 1 [file biomedicines-13-00430-s001.zip]

Archive with 1 entries (1 files):
- biomedicines-3459996-supplementary.pdf
